# Supplementary material for: A Qualitative Assessment of the Essential Health and Nutrition Service Delivery in the Context of COVID-19 in Bangladesh: The Perspective of Divisional Directors
Source: Healthcare (Basel). 2022 Aug 25;10(9):1619. doi: 10.3390/healthcare10091619 (PMC9498609; doi:10.3390/healthcare10091619)
Supplement: Supplementary file 1 [file healthcare-10-01619-s001.zip]

Archive with 1 entries (1 files):
- healthcare-1887688-supplementary.pdf
